# Supplementary material for: A prospective study using an individualized nomogram to predict the success rate of external cephalic version
Source: Sci Rep. 2022 Jul 12;12:11795. doi: 10.1038/s41598-022-16112-7 (PMC9276686; doi:10.1038/s41598-022-16112-7)
Supplement: Supplementary file 1 — Supplementary Information. [file 41598_2022_16112_MOESM1_ESM.xlsx]

## Sheet: Sheet1
age	G	P	Gestational age	height	Pre-pregnancy weight	Weight (at the time of operation)	weight gain	pre-pregnancy BMI	BMI increase at the time of operation	BMI increase	Fetal weight evaluation	amniotic fluid	anterior placenta	breech type	spinal position	anesthesia	ECV success	Spontaneous version	delivery mode	delivery week	ECV to delivery	fetal birth weight
34	3	1	38.2	173	66	81	15	22.1	27.1	5	3855	104	2	3	2	0	1	0	1	39.2	7	3840
34	3	1	37	168	58	73.8	15.8	20.5	26.1	5.6	3982	206	1	1	2	0	0	0	2	38.4	10	3890
35	2	1	36.5	165	63	82.4	19.4	23.1	30.2	7.1	3119	146	1	3	1	0	1	0	1	38.3	13	3210
32	1	0	36.6	165	72	78	6	26.5	28.6	2.1	3085	119	1	3	1	1	1	1	2	38.3	12	3395
35	1	0	36.5	160	54	65.2	11.2	19.9	25.4	5.5	3061	160	1	3	1	1	1	0	1	40.2	26	3645
35	3	1	37.2	158	53	67	14	21.2	26.8	5.6	3248	162	1	3	1	0	1	0	1	39.6	17	3230
35	2	1	37	162	52	63.6	11.6	19.4	24.2	4.8	2828	145	2	3	1	0	1	0	1	40	21	3225
26	1	0	36.4	158	45	54.8	9.8	17.6	21.9	4.3	2349	137	2	3	1	0	1	0	2	41.3	34	3085
40	2	1	37.6	175	75	91.7	16.7	24.5	29.9	5.4	4112	138	2	3	1	0	1	0	1	40	17	4465
36	4	1	37.6	161	57	76.9	19.9	22.8	29.7	6.9	3141	184	2	3	1	1	1	0	2	40.1	18	3455
29	2	1	36.3	157	58	67.4	9.4	23.5	27.3	3.8	2892	176	2	3	1	0	1	0	1	39.5	22	3315
30	2	1	37.2	165	60	71.9	11.9	22	26.4	4.4	3300	129	1	3	1	0	0	0	2	38.3	8	3095
33	3	1	36.5	155	50	60.6	10.6	20.8	25.2	4.4	2942	120	1	1	2	0	0	1	1	38	11	3070
36	2	1	36	168	53	60.6	7.6	18.8	21.4	2.6	2706	115	1	2	1	0	1	0	1	38.5	18	3080
30	2	0	38	167	48	56.8	8.8	17.2	20.3	3.1	3086	135	1	2	1	0	1	0	2	38.1	1	2750
30	2	1	36.6	155	46	53	7	19.1	22.06	2.96	2911	136	1	2	1	0	1	0	1	38.3	12	3230
33	1	0	37.1	170	70.2	55	15.2	19	24.2	5.2	3397	118	1	2	1	1	1	0	1	39.4	16	3485
29	2	1	37	170	70	87	17	24.2	30.1	5.9	3242	108	1	2	1	1	1	0	1	39.5	18	3750
34	2	1	37.2	165	53	68.1	15.1	19.5	25	5.5	3183	103	1	2	1	1	1	0	1	40	20	3260
34	1	0	37	167	57	68.1	11.1	20.4	24.3	3.9	2590	111	1	2	1	1	1	0	1	38.1	8	3006
38	1	0	36.1	160	47.5	54.2	6.7	18.6	21.1	2.5	2974	142	2	2	1	0	1	0	2	40.5	31	3785
37	3	1	36.4	162	53	73.4	20.4	20.2	27.9	7.7	3497	199	2	2	1	0	1	0	1	38.2	13	3610
30	2	1	36.1	160	52	68.5	16.5	20.3	26.7	6.4	2897	169	2	2	1	0	1	0	1	38.2	15	3470
34	2	1	37.2	162	70	78.4	8.4	26.67	29.87	3.2	3562	179	2	2	1	0	1	0	1	40	20	3795
28	2	1	36.3	161	50	58.2	8.2	19.3	22.5	3.2	2896	142	2	2	1	0	1	1	1	39.1	20	3005
32	2	1	37.1	155	54	60.5	6.5	22.5	25.2	2.7	3294	137	2	2	1	1	1	0	2	39	13	3200
30	3	2	36.5	162	55	66.5	11.5	21.7	25.3	3.6	2778	126	2	2	1	0	1	0	1	41	32	3790
28	4	1	38.3	158	45	64.3	19.3	18	25.7	7.7	3364	110	2	2	1	0	1	0	1	40.3	14	3685
29	2	1	36.5	167	52	60.5	8.5	18.6	21.7	3.1	2928	113	2	2	1	0	1	0	1	39.5	21	3720
27	1	0	36.3	164	48	64.6	16.8	17.8	24	6.2	2728	137	2	2	1	0	1	0	1	39.5	22	3065
32	4	1	37	166	55	62.8	7.8	19.9	22.7	2.8	3479	188	2	2	1	0	1	0	1	39.3	16	3470
38	1	0	36.6	165	60	68.2	8.2	22.9	25	2.1	2558	170	2	2	1	0	1	0	1	37.4	6	2685
30	4	1	37.6	163	52	66.8	14.8	18.8	25.1	6.3	2915	126	2	2	1	0	1	0	1	41	24	3415
38	7	1	37	163	55	70.8	15.8	21.1	26.6	5.5	2758	125	2	2	1	0	1	0	1	38.6	11	3450
30	2	1	36.6	160	62	69.4	7.4	25	27.1	2.1	1800	170	2	2	1	0	1	0	1	38.6	14	3780
34	2	0	36.4	172	72	88.9	16.9	24.3	30	5.7	3296	108	2	2	1	0	1	0	2	38.4	14	3795
38	1	0	36.6	169	70	77	7	24.5	26.9	2.4	3348	110	2	2	1	0	1	0	2	39.1	18	3520
29	1	0	36.4	166	56	65	9	20.3	23.5	3.2	3014	116	2	2	1	1	1	0	1	36.6	1	2930
30	1	0	36.2	168	55	64.2	9.2	19.5	22.3	2.8	2824	112	2	2	1	1	1	0	1	37.5	9	2995
32	2	1	37.1	168	55	71.9	16.9	19.5	25.4	5.9	2984	112	2	2	1	1	1	0	1	39.4	16	3050
33	3	1	37.1	160	51	66.8	15.8	20.3	26	5.7	3528	121	2	2	1	1	1	0	1	39.1	14	3745
33	2	0	36.6	159	56	71.3	15.3	21.4	28.2	6.8	3189	168	2	2	1	1	1	0	1	39	17	3575
30	2	0	37.1	163	63	73	10	23.3	27.5	4.2	3406	105	2	2	1	1	1	0	1	39.4	16	3720
30	1	0	37	165	55	62.9	7.9	20.6	23.1	2.5	2669	113	2	2	1	1	1	0	1	39	14	2880
33	2	0	36.6	162	45	60.2	15.2	17.9	22.9	5	3184	133	2	2	1	1	1	0	1	38.4	13	3184
30	1	0	37.1	164	48	55.8	7.8	17.8	20.7	2.9	3123	175	2	2	1	0	1	0	2	39.3	15	3370
32	3	1	37.3	155	59	67.9	8.9	24.6	28.2	3.6	2942	91	2	2	1	0	1	0	1	39.4	15	2785
30	1	0	36.4	171	52	65.2	13.2	17.8	22.3	4.5	2964	159	1	1	1	0	1	0	1	41.1	33	3725
30	1	0	37	168	63	81	18	22.3	28.7	6.4	2813	126	2	1	1	1	1	0	1	38.5	11	3035
31	2	1	35.6	174	60	79.9	19.9	19.8	26.3	6.5	2975	145	1	2	1	0	0	0	2	38.1	18	3625
33	2	0	36.6	160	60	70.6	10.6	23.4	27.6	4.2	2499	143	1	2	1	0	0	0	2	38.2	11	3235
32	1	0	36.2	158	58	71.5	13.5	23.2	28.6	5.4	3202	103	1	2	1	0	0	0	2	38.4	15	3525
31	2	0	36.3	155	43	56.5	13.5	17.9	23.5	5.6	2827	165	1	2	1	0	0	0	2	39.1	20	3120
35	4	0	37	158	54	70.1	16.1	21.6	28.1	6.5	3135	114	1	2	1	1	0	0	2	38.6	11	3100
25	1	0	35.6	158	47	63.3	16.3	17.6	25.4	7.8	2717	116	2	2	1	0	0	0	2	39.2	25	3335
28	1	0	36	165	47	59.1	12.1	16.9	21.7	4.8	2184	136	2	2	1	0	0	0	2	38.6	18	2810
37	2	1	37	167	57	69.4	12.4	20.4	24.8	4.4	2441	134	2	2	1	0	0	0	2	38.4	10	3070
24	1	0	37.5	168	62	75.1	13.1	21.6	26.6	5	2926	115	2	2	1	0	0	0	2	39.1	11	3280
27	2	0	37.4	171	59	69.6	10.6	20.2	23.8	3.6	2978	91	2	2	1	0	0	0	2	38.6	8	3200
28	2	1	38.3	163	45	62.5	17.5	16.9	23.5	6.6	2717	163	2	2	1	0	0	0	2	38.5	1	2720
29	1	0	37.1	164	58	71.4	13.4	21.6	26.5	4.9	3257	168	2	2	1	0	0	0	1	38.4	9	3435
24	3	0	37.2	173	61	81.2	20.2	20.4	27.1	6.7	3080	168	1	2	1	1	0	0	2	38.6	10	3540
32	2	1	37.1	160	50	62.3	12.3	19.5	24.3	4.8	2823	138	1	2	1	0	0	0	2	38.2	8	2900
30	1	0	37	163	56	74	18	23.7	27.8	4.1	2946	119	1	2	1	0	0	0	2	38.2	8	2685
32	3	1	37.1	166	58	69	11	21	25	4	3150	81	1	1	1	0	0	0	2	39	13	3390
30	1	0	36.6	165	55	71.7	16.1	19.5	26.3	6.8	2868	135	1	1	1	0	0	0	2	38.4	13	3000
31	3	1	36.3	170	47.5	62.5	15	17.3	21.6	4.3	2414	144	2	1	1	0	0	0	2	39.2	20	3100
27	3	1	37.3	160	65	75.8	10.8	24.2	29.6	5.4	2867	104	2	1	1	0	0	0	2	38.5	8	3185
31	1	0	37.2	163	57	72.7	15	21.5	27.3	5.8	3622	102	2	1	1	0	0	0	2	39	13	3835
33	5	1	37.2	157	45	57.1	12.1	18.3	23.1	4.8	2551	124	1	2	3	0	1	0	1	41	27	2915
32	1	0	36.5	160	55	70.9	15.9	21.5	27.7	6.2	2790	191	1	2	3	0	1	0	1	39.4	20	3200
33	6	2	38.2	158	49	64.4	15.4	20.8	25.8	5	2973	126	1	2	3	0	1	0	1	40.5	16	3335
26	2	0	36.4	162	50	62.8	12.8	19.1	23.9	4.8	2833	113	2	2	3	0	1	0	2	40.4	28	3075
32	6	1	37.4	173	62	81.2	19.2	20	27.1	7.1	3407	113	2	2	3	1	1	0	1	39	11	3725
30	1	0	37.1	157	64	69.2	5.2	25.6	28	2.4	2597	146	2	1	3	0	1	0	1	41	27	3275
33	2	1	37.1	160	54	63.3	9.3	20.3	24.7	4.4	2971	112	2	2	3	1	1	0	1	39.2	15	2935
36	3	1	37.1	160	51	62.6	11	19.9	24.4	4.5	3115	118	2	2	3	0	1	0	1	38.3	8	3185
31	4	1	37.5	164	59	78	19	21.9	29	7.1	2884	111	2	2	3	1	1	0	2	39.5	14	2950
28	1	0	37.2	156	50.5	63.1	12.6	20.5	25.9	5.4	3227	80	1	1	3	0	0	0	2	38.4	8	3270
28	1	0	36.2	171	60	82.9	22.9	20.5	28.3	7.8	2807	141	2	3	2	0	1	0	1	39.2	21	3365
32	1	0	37.4	153	55	63.3	8.3	22.3	27	4.7	2956	182	1	2	2	1	1	0	2	38	4	3040
35	4	1	37.1	168	59	71	12	20.9	25.2	4.3	3503	117	1	2	2	1	1	0	1	39	13	3555
36	2	1	37.1	161	53	63	10	20.8	24.3	3.5	2885	132	1	2	2	1	1	0	1	39.1	14	3405
27	2	1	36.4	154	54	61.7	7.7	22.7	26	3.3	2802	143	2	2	2	0	1	0	1	40	25	3315
29	2	1	38.6	158	49	64.7	15.7	19.6	25.9	6.3	3876	240	2	2	2	1	1	0	2	39.4	6	3830
29	3	1	37	158	45	56	11	18	22.4	4.4	2819	147	2	2	2	1	1	0	1	40	21	2930
34	3	1	37.1	161	53	69.1	16.1	20.4	26.7	6.3	3093	116	2	2	2	1	1	0	1	39.4	16	3325
30	5	1	36.3	164	53	67	14	19.7	24.9	5.2	2826	115	2	2	2	0	1	0	1	39.3	21	3500
38	3	1	37.5	155	54	65.3	11.3	22.1	27.1	5	3713	115	2	2	2	0	1	0	1	37.6	1	3265
29	2	1	37.1	160	60	73.3	13.3	21	28.5	7.5	2856	191	2	2	2	0	1	0	1	37.2	1	2990
34	3	1	35.1	163	55	66.3	11.3	20.7	24.95	4.25	2360	136	1	2	2	0	1	0	1	38	20	2940
29	1	0	36.3	160	53	66.1	13.1	20.7	25.8	5.1	2706	113	1	2	2	0	1	0	1	38.5	15	2420
34	2	1	36.3	167	74	94.5	20.5	26.5	33.9	7.4	3661	133	1	2	2	0	1	0	1	38.5	15	4170
36	1	0	35.6	158	55	67.6	12.6	22	27	5	2703	94	1	2	2	0	1	0	2	39.2	25	3300
36	2	1	36.2	155	48	56.8	8.8	20	23.6	3.6	3288	102	1	2	2	0	1	0	1	39.6	24	3545
30	2	0	36.4	157	49	63.5	14.5	19.9	25.7	5.8	2637	114	1	2	2	0	1	0	1	38	11	3240
31	1	0	36.2	158	50	66.4	16.4	20	26.6	6.6	3177	125	1	2	2	1	1	0	1	38	13	3200
37	3	1	37.3	167	61	74.5	13.5	22.2	26.7	4.5	3545	181	1	2	2	1	1	0	1	41	26	3560
30	2	1	36.6	174	45.5	60.2	14.7	15.2	19.9	4.7	3048	148	1	2	2	1	1	0	1	38.5	13	3810
40	1	0	37	167	62	79.4	17.4	22.2	28.4	6.2	3068	109	1	2	2	1	1	0	2	40.3	23	3520
29	3	1	38.1	160	50	59.1	9.1	19.5	23	3.5	3172	86	2	2	2	1	1	0	1	38.5	3	3190
39	3	1	35.1	156	55	66	11	23	27.1	4.1	3312	173	2	2	2	0	1	0	2	40.4	37	4780
36	6	0	37.1	159	49	60.8	11.8	20	24	4	3166	115	2	2	2	0	1	0	1	38.2	8	3570
29	1	0	36.2	160	60	75.5	15.5	23.4	29.4	6	3087	115	2	2	2	0	1	0	1	40	27	3375
37	2	1	36.3	169	50	65.9	15.9	17.5	23	5.5	2831	138	2	2	2	0	1	0	1	39.3	21	3610
36	1	0	36.3	156	67	72.4	5.4	27.5	29.2	1.7	2711	107	2	2	2	0	1	0	1	40.4	29	3085
33	4	1	36.1	165	52.5	66.4	13.9	19.3	24.3	5	3018	115	2	2	2	0	1	0	1	39.6	25	3450
33	3	1	36.5	160	54	67.8	13.8	20.7	26.4	5.7	2756	149	2	2	2	0	1	0	1	40.3	27	3265
25	5	1	36.2	163	55	71.4	16.4	20.3	26.8	6.5	3170	133	2	2	2	0	1	0	1	40.5	30	4440
33	2	1	37	164	52	60.5	8.5	19.3	22.5	3.2	2884	162	2	2	2	0	1	0	1	39.2	15	3585
28	1	0	36.3	165	52	62.8	10.8	19.1	23	3.9	2765	126	2	2	2	0	1	0	1	40.1	27	3215
31	1	0	36.3	167	83.8	65	18.8	24.4	30	5.6	2596	122	2	2	2	1	1	0	1	40.6	30	3650
33	1	0	36.5	170	59	67.2	8.2	20.4	23.3	2.9	3218	130	2	2	2	1	1	0	1	38.3	13	3040
29	3	1	36.4	167	57	65.1	8.1	20.4	23.3	2.9	2457	122	2	2	2	1	1	0	1	39.5	22	3125
38	2	1	38	166	55	64.9	9.9	20	23.6	3.6	3327	125	2	2	2	0	1	0	2	40	14	3650
38	4	1	37.5	161	43	56.5	13.5	17	21.8	4.8	3092	131	2	2	2	1	1	0	1	40.2	19	3130
22	4	1	37.6	160	53	65	12	19.5	25.3	5.8	2821	140	2	2	2	1	1	0	1	40	17	3375
26	2	1	37	168	46	59	13	16.3	18.77	2.47	2809	115	2	2	2	0	1	1	2	39.1	15	2960
29	2	0	36.4	163	50	60.9	10.9	18.8	22.9	4.1	3087	164	2	1	2	0	1	0	1	38.4	14	3720
36	5	1	37.2	157	58	67.7	9.7	23.5	27.4	3.9	3146	113	1	2	2	0	0	0	2	37.5	2	3090
32	2	0	36.4	159	55	73.1	18.1	21.8	28.9	7.1	2962	167	1	2	2	0	0	0	2	38	11	3625
35	3	1	37	158	47	60.3	13.3	18	24.1	6.1	2412	153	1	2	2	0	0	0	2	37.5	4	2615
29	1	0	36.6	176	47	57.8	10.8	15.2	18.6	3.4	2546	91	1	2	2	0	0	0	2	39.3	19	2925
36	2	1	36.1	162	68	84.8	16.8	25.5	32.3	6.8	3011	133	1	2	2	0	0	0	2	38.3	15	2790
30	1	0	36.3	164	54	69.5	15.5	20.1	25.8	5.7	3086	146	1	2	2	0	0	0	2	38.2	13	3275
29	2	0	36.6	160	58	77	19	22.7	30	7.3	2958	139	1	2	2	1	0	0	2	36.6	0	3000
29	1	0	37.1	152	60	69.7	9.7	26	30.2	4.2	3023	100	1	2	2	0	0	0	2	38.5	10	3080
36	1	0	37.4	162	52	67.6	15.6	19.8	25.7	5.9	2751	115	1	2	2	1	0	0	2	38.6	8	2440
29	1	0	37	155	52	66.9	14.9	23.7	27.8	4.1	2922	96	1	2	2	1	0				-259
22	1	0	36.6	170	59	75.5	16.5	20.8	26.1	5.3	3076	123	1	2	2	1	0	0	2	37.1	4	2703
31	3	1	36.5	163	54	65.5	11.5	20.3	24.7	4.4	2799	140	1	2	2	0	0	1	1	39.3	20	2935
34	2	0	36	158	56	64	8	22.43	25.6	3.17	2427	170	2	2	2	0	0	0	2	38.6	18	3180
32	1	0	36	161	50	61.8	11.8	19.3	23.8	4.5	2418	141	2	2	2	0	0	0	2	36.1	1	2280
30	1	0	36.2	158	44	55.4	11.4	17.6	22.1	4.5	2498	83	2	2	2	0	0	0	2	37.3	8	2640
26	2	0	37.5	155	51	63.2	12.2	21.1	26.3	5.2	2864	162	2	2	2	0	0	0	2	39.4	13	3130
26	2	0	37.1	160	46	49.8	3.8	16	19.4	3.4	3271	123	2	2	2	0	0	0	2	38.5	10	3055
28	1	0	35.3	160	60	78	18	23.4	30.4	7	2304	162	2	2	2	0	0	1	1	39.2	27	2615
38	3	1	37.2	172	60	77.2	17.2	20.3	26	5.7	3760	96	2	2	2	1	0	0	1	37.2	0	3500
34	3	1	36.6	163	52.5	65.2	12.7	19.6	24.5	4.9	3195	160	2	2	2	1	0	0	2	38.6	14	3525
32	1	0	37.3	165	65	71.2	6.2	23.8	26.1	2.3	3095	105	1	1	2	1	0	0	2	38.4	8	3200
36	2	1	36.4	160	45	61.3	16.3	17.6	23.9	6.3	3009	84	1	1	2	0	0	0	2	38	11	3480
28	2	0	36.3	161	57	71.8	14.8	22	27.7	5.7	2807	86	2	1	2	0	0	0	2	38.1	13	2685
33	2	1	37.3	163	72.5	81.1	8.6	27.5	30.5	3	3753	122	2	1	2	0	0	0	2	38.3	7	4050
23	1	0	36.2	163	49	67	18	18.1	25.2	7.1	2742	87	2	1	2	0	0	0	2	38.5	16	3150
26	1	0	36.3	162	60	78.5	18.5	22.9	29.9	7	3438	112	2	1	2	0	0	0	2	38.6	16	3430
28	1	0	36.5	162	54	72	18	20.2	27.4	7.2	3045	104	2	1	2	0	0	0	2	38.5	14	3555
34	5	1	36.6	154	48	57.3	9.3	20.2	24.1	3.9	3189	89	1	2	2	0	0	0	2	39.5	20	3250
28	1	0	36.6	162	54	70	16	20.6	26.6	6	2770	92	1	2	2	0	0	0	2	39.1	18	3120
31	2	1	37.1	167	54	72.7	18	19.4	26	6.6	3132	93	2	2	2	0	0	0	2	38.2	8	3360
30	1	0	37.3	163	60	70.9	10.9	22.6	26.7	4.1	2777	100	1	1	2	0	0	0	2	38.6	9	2886
31	2	0	35.2	160	54	67	13	21	26.2	5.2	2211	104	2	1	2	0	0	0	2	38.4	22	3315
35	3	1	37.3	162	56	73.3	17.3	21.7	27.9	6.2	3209	102	2	1	2	0	0	0	2	39	12	3360
